# Supplementary material for: Comparative transcriptome analysis of SARS-CoV-2, SARS-CoV, MERS-CoV, and HCoV-229E identifying potential IFN/ISGs targets for inhibiting virus replication
Source: Front Med (Lausanne). 2023 Dec 8;10:1267903. doi: 10.3389/fmed.2023.1267903 (PMC10739311; doi:10.3389/fmed.2023.1267903)
Supplement: Supplementary file 2 [file Table_1.XLSX]

## Sheet: Sheet1
Table S2. The ISGs in each HCoV-infected group.
ISGs	Types	log2(FoldChange)				Antiral functions of ISGs enriched in virus replication pathways	Suppressed viruses have been reported	PMID	Drug annotation from IPA	Diseases
		SARS-2/HC	SARS-1/HC	MERS/HC	229E/HC
AKNA	transcription regulator	0	0	0	1.602
ARL5B	enzyme	1.62	0	0	0
BARD1	transcription regulator	0	0	0	2.447
BRCA2	transcription regulator	0	0	0	2.308
BST2	other	3.643	0	0	-3.035	inhibit the release of viruses from cells	porcine epidemic diarrhea virus	31868081
CASP1	peptidase	2.531	0	0	0	inducce to apoptosis	DNA viruses	28314590	caspase 1 inhibitor
CCL2	cytokine	0	0	0	-1.951
CCL5	cytokine	5.736	2.442	4.258	0	stimulate the migration of inflammatory cells	Influenza A	34490131
CCR1	G-protein coupled receptor	1.709	0	0	0	stimulate the migration of inflammatory cells	RSV	36317881	ECI301	Hematologic Neoplasms, Hepatocellular Carcinoma
CCRL2	G-protein coupled receptor	1.964	0	0	0
CD274	enzyme	4.122	1.633	0	0				INCB086550, LP002, KN046, CS1001, NM21-1480, avelumab, durvalumab, BCD-135, envafolimab, anti PD-L1 antibody, LY3300054, IBI322, atezolizumab/paclitaxel, atezolizumab/cobimetinib/vemurafenib, LDP, CDX-527, 89Zr-DFO-REGN3504, atezolizumab/bevacizumab, LY3434172, LY3415244, FAZ053, PD-1 ligand inhibitor, HLX20, avelumab/axitinib, TG-1501, FS118, TQB2450, MSB2311, MSB0011359C, CA-170, atezolizumab, …	INCB086550: Carcinoma, Renal Cell Carcinoma; KN046: Breast Cancer; durvalumab: Pharyngeal Neoplasms, Peritoneal Neoplasms
CD38	enzyme	2.154	0	0	0				TAK-573, anti-CD38 monoclonal antibody, bortezomib/daratumumab/dexamethasone/lenalidomide, daratumumab/dexamethasone/pomalidomide, carfilzomib/daratumumab/dexamethasone/lenalidomide, isatuximab, daratumumab, carfilzomib/daratumumab/dexamethasone, MOR03087, bortezomib/daratumumab/dexamethasone, bortezomib/daratumumab/dexamethasone/thalidomide, SAR442085, TAK-079, anti-CD38 antibody, daratumumab/de…	TAK-573: Melanoma, Multiple Myeloma; daratumumab: Acute Lymphoblastic Leukemia
CD69	transmembrane receptor	3.026	2.566	2.252	0
CITED2	transcription regulator	1.858	0	0	0
CMPK2	kinase	3.914	0	0	0
CSF1	cytokine	2.093	0	0	0
CSRNP1	transcription regulator	1.938	0	0	0
CXCL10	cytokine	5.204	0	0	0	inflammatory mediators; stimulate the migration of lymphocyte			MDX-1100
CXCL16	cytokine	0	0	0	-2.158
CXCL9	cytokine	4.949	3.805	0	0
CYLD	transcription regulator	1.606	0	0	0
DAPP1	other	2.145	2.618	2.032	0
DCP1A	other	0	0	0	1.553
DDX58	enzyme	2.364	0	0	0	key pattern recognition receptor of viral RNA; initiate autophagy and degradation; play important roles in antiviral immunity	Broad-spectrum	30258449
DDX60	enzyme	2.405	0	0	0
DHX58	enzyme	2.83	0	0	0
DNAJB4	other	1.814	0	0	0
DTX3L	enzyme	2.091	0	0	0
EIF2AK2	kinase	1.522	0	0	0				mitapivat	Anemia, Hemolytic, Metabolism, Inborn Errors
EPSTI1	other	3.356	0	0	0
FBXO6	other	1.762	0	0	0
FGL2	peptidase	0	0	0	-3.337
FUT4	enzyme	0	0	0	1.844
GADD45B	other	1.574	0	0	0
GBP1	enzyme	3.377	0	0	0	inhibiting inflammatory response	Hepatitis E virus	33472929
GBP3	enzyme	1.691	0	0	0
GBP4	enzyme	4.508	2.576	0	0
GBP5	enzyme	7.402	5.903	4.599	0
GBP6	enzyme	2.805	0	0	0
GLRX	enzyme	0	0	0	-2.685
HIVEP2	transcription regulator	2.162	0	0	0
HSH2D	other	2.647	2.539	1.914	0
IFI35	other	2.117	0	0	0
IFI44	other	2.425	0	0	0
IFIH1	enzyme	3.439	0	0	0	RIG-I-like receptor for viral RNA; inhibit virus replication	respiratory viruses	28716935
IFIT1	other	3.698	0	0	0	inhibit virus translation	Rubulaviruses	27512068
IFIT2	other	4.85	1.52	0	0
IFIT3	other	4.268	0	0	0
IFITM1	transmembrane receptor	3.064	0	0	-1.77	inhibit viral entry and also entry‐independent	Broad-spectrum	34646033
IFITM2	other	3.118	0	0	-1.687	inhibit viral entry and also entry‐independent	Broad-spectrum	34646033
IFITM3	other	1.518	0	0	-1.564	inhibit viral entry and also entry‐independent	Broad-spectrum	34646033
IL15RA	transmembrane receptor	1.844	0	0	0
IL4I1	enzyme	2.122	0	0	0
IRF1	transcription regulator	2.891	0	0	0	exert strong antiviral activities against multiple viral infections through diverse mechanisms, both in IFN-dependent and IFN-independent manners	Broad-spectrum	35090813
IRF7	transcription regulator	2.702	0	0	0	crucial regulator of type I interferons (IFNs) against pathogenic infections		21490621
ISG15	other	2.245	0	0	-1.576	protect the host by functioning as a bona fide antiviral protein, inhibit viral replication in a conjugation-dependent manner	Broad-spectrum	29769653
ISG20	enzyme	3.001	0	0	0	RNAinterferon-inducible exonuclease, inhibit virus replicationand degrade viral RNA	Broad-spectrum	35174977
JAK2	kinase	2.106	0	0	0	promote and regulate immune response			NS-018, erlotinib/ruxolitinib, baricitinib, ruxolitinib, jak2 inhibitor, zotiraciclib, tofacitinib, jaktinib, momelotinib, methotrexate/ruxolitinib/vincristine, XL019, upadacitinib, methotrexate/tofacitinib, WP1066, BMS-911543, AZD1480, baricitinib/methotrexate, bevacizumab/entrectinib, pacritinib, entrectinib, gandotinib, pralsetinib, fedratinib	ruxolitinib: SARS-CoV-2 acute respiratory disease, Cytokine Release Syndrome, Cytokine Release Syndrome; Bronchiolitis: Nephropathies; tofacitinib: COVID-19, rohn Disease
KIF23	other	0	0	0	2.223
KLF6	transcription regulator	2.034	0	0	2.032
LAP3	peptidase	1.584	0	0	0
LGALS9	other	2.285	0	0	0		hepatitis B virus	5087074	LYT-200	Cholangiocarcinoma, Acute Myeloid Leukemia
LY96	transmembrane receptor	3.209	0	0	0
MAP3K8	kinase	2.371	0	0	0
MX1	enzyme	3.045	0	0	0	inhibit virus replication	influenza virus	23015724
MX2	enzyme	4.173	0	0	0	inhibit virus replication	hepatitis B virus	31863794
N4BP2L1	other	0	0	0	-1.812
NCOA7	transcription regulator	2.5	0	0	1.733
NFE2L3	transcription regulator	0	0	0	-1.57
NLRC5	transcription regulator	3.402	0	0	0	master co-activator of MHC class I genes; initiate antigen presentation	dengue virus	36126167
NLRP3	other	3.588	1.94	1.961	0
NMI	transcription regulator	1.841	0	0	0
NOD2	other	2.97	3.34	4.689	0	sense conserved motifs in bacterial peptidoglycan and induce proinflammatory and antimicrobial responses	Foot-and-Mouth Disease Virus	30894473	muramyl tripeptide phosphatidylethanolamine	Osteosarcoma, Colorectal Cancer
NUB1	other	1.503	0	0	0
OAS2	enzyme	4.172	2.395	1.923	0
OAS3	enzyme	2.314	0	0	0	dsRNA-associated pattern-recognition receptors for many types of RNA viruses; activate JAK/STAT pathway	Broad-spectrum	21142819
OPTN	other	1.737	0	0	0
PARP10	enzyme	1.895	0	0	0	modulate immune response	Chikungunya virus	36840772
PARP12	enzyme	1.875	0	0	0	block mRNA translation; correlate with increased NF-κB signaling; play potential role in cellular defenses against viral infections	Chikungunya virus	36840772
PARP14	enzyme	2.479	0	0	0	CoV-2 infection and has potential roles in balancing the proinflammatory cytokines of the cytokine storm
PARP9	enzyme	1.892	0	0	0
PDE4B	enzyme	2.834	0	0	0
PHF11	other	1.738	0	0	0
PLAC8	other	1.63	0	0	0
PMAIP1	other	2.63	0	0	0
PML	transcription regulator	1.929	0	0	0	inhibit virus replication	Broad-spectrum	34046815	arsenic trioxide	Myelodysplastic Syndromes, Hematologic Diseases
PNPT1	enzyme	1.926	0	0	0
PPM1K	phosphatase	2.038	0	0	0
PSMB10	peptidase	0	0	0	-1.881
PSMB9	peptidase	1.723	0	0	-1.519
PTGER2	G-protein coupled receptor	2.796	0	0	0
RASGEF1B	other	0	0	0	-1.535
RASGRP3	other	3.061	0	0	0
RBM43	other	1.531	0	0	0
RICTOR	other	1.518	0	0	0
RNF144B	enzyme	0	0	1.536	1.541
RNF19B	enzyme	1.596	0	0	0
RNF213	enzyme	2.041	0	0	0
RSAD2	enzyme	4.574	0	0	0	chain terminator for the viral RNA polymerase; ; inhibit the replication of multiple viruses	Broad-spectrum	24157441
RTP4	other	3.603	2.326	2.09	0
SAMD9L	other	3.39	1.588	0	0
SAMHD1	enzyme	1.943	0	0	0		HSV	24067963
SAMSN1	other	1.511	0	0	0
SERPINB9	other	1.784	0	0	0
SLC8A1	transporter	1.668	0	0	0
SLFN5	enzyme	2.299	0	0	0
SOCS1	other	2.076	0	0	0
SP100	transcription regulator	1.837	0	0	0	restrict the replication of many clinically important DNA viruses	HPV	29458675
SP110	transcription regulator	2.625	0	0	0	play an important role in resisting intracellular pathogens	Broad-spectrum	21222611
SP140	transcription regulator	0	0	0	2.379
SRGN	other	1.74	0	0	0
STAT1	transcription regulator	1.936	0	0	0	play a key role in the immune response against viruses and other pathogens by transducing, the signal from type I, type II and type III IFNs.
STAT2	transcription regulator	1.982	0	0	0
STX11	transporter	2.005	0	0	0
TAP1	transporter	2.376	0	0	0	induce interferons	Broad-spectrum	33925089
TDRD7	other	1.731	0	0	0	inhibit AMPK and thereby blocks virus replication	HSV-1	32273341
TIPARP	enzyme	2.493	0	0	2.285
TLR3	transmembrane receptor	2.233	0	0	-1.737	detecs intracellular viral dsRNA and subsequently activates NF-κB via the TRIF pathway			rintatolimod	Post-COVID syndrome, COVID-19, HIV Infections, Colorectal Cancer, Fatigue Syndrome, Chronic
TNF	cytokine	6.639	6.547	6.625	0	inhibit virus replication via IRF1-, NF-κB- and JAK/STAT Signaling	Classical Swine Fever Virus	34696447	bortezomib/dexamethasone/pomalidomide, bortezomib/dexamethasone/thalidomide, thalidomide, rituximab/thalidomide, infliximab/methylprednisolone, infliximab/prednisone, adalimumab/corticosteroid, bevacizumab/docetaxel/prednisone/thalidomide/zoledronic acid, tumor necrosis factor receptor antagonist, adalimumab/methotrexate, dexamethasone/pomalidomide, prednisone/thalidomide, cyclophosphamide/dexame…	bortezomib: Amyloidosis, Waldenstrom Macroglobulinemia; thalidomide: Leprosy, Lepromatous, Idiopathic Pulmonary Fibrosis; certolizumab: Arthritis, Psoriatic
TNFSF10	cytokine	2.788	0	0	-3.619		Broad-spectrum	11745330	ABBV-621	Multiple Myeloma, Hematologic Neoplasms
TNFSF13B	cytokine	3.314	0	0	0
TRIM21	enzyme	1.856	0	0	0	participate in virus infection by directly interacting with viral proteins or modulate immune and inflammatory responses	Broad-spectrum	36675197
TXNIP	other	2.474	0	0	0		Influenza A	35201667
UBE2L6	enzyme	2.152	0	0	-1.599
USP18	peptidase	3.205	0	0	0	promote the stability of STING and the expression of type I IFNs and proinflammatory cytokines after DNA virus infection
XAF1	other	3.712	1.561	0	0
XRN1	enzyme	1.865	0	0	0
ZBP1	other	6.338	4.662	4.487	0
ZC3HAV1	other	2.39	0	0	0	host antiviral factor, repress translation and promote degradation of specific viral mRNAs	influenza A virus, Sendai virus	32922375
ZFP36	transcription regulator	2.431	0	0	0
ZNFX1	transcription regulator	2.361	0	0	0
