# Supplementary material for: Comparative transcriptome analysis of SARS-CoV-2, SARS-CoV, MERS-CoV, and HCoV-229E identifying potential IFN/ISGs targets for inhibiting virus replication
Source: Front Med (Lausanne). 2023 Dec 8;10:1267903. doi: 10.3389/fmed.2023.1267903 (PMC10739311; doi:10.3389/fmed.2023.1267903)
Supplement: Supplementary file 3 [file Table_2.XLSX]

## Sheet: Sheet1
ISGs in Modarate/HC group				ISGs in Severe/HC group				ISGs in ICU/HC group
Gene name	logFC	P.Value		Gene name	logFC	P.Value		Gene name	logFC	P.Value
USP18	2.66197	0.000239679		IFITM3	1.66348	0.000160185		ZNFX1	-1.00069	2.59932e-07
RSAD2	2.66103	0.00155651						STAMBPL1	-1.00117	0.00109431
ISG15	2.51289	0.000301876						LYSMD2	-1.06597	1.57612e-05
IFITM3	2.24088	0.000400847						PARP14	-1.06876	1.22952e-05
IFI44	1.94121	0.000778257						IFIH1	-1.12332	0.000592478
SPATS2L	1.85759	7.93995e-05						DDX60	-1.14958	0.00106476
EPSTI1	1.8304	0.00201936						PARP12	-1.16207	2.77215e-05
XAF1	1.82149	0.000548369						GBP4	-1.16793	0.000318791
LY6E	1.71572	0.000540949						ZC3HAV1	-1.18654	4.0809e-08
ZBP1	1.60022	2.201e-05						STAT1	-1.21512	0.00130519
IFITM1	1.52586	0.000218323						GBP3	-1.23169	9.73476e-05
EIF2AK2	1.33539	0.000739381						IRF1	-1.2378	0.000134858
ISG20	1.27923	8.17186e-05						DDX58	-1.26766	0.000511175
SERPINB9	-1.05856	0.000680861						DHX58	-1.29722	0.0021474
								GBP5	-1.3202	0.000924512
								SLFN5	-1.80908	1.72385e-06
								IFIT2	-1.9086	0.000411842
								IFNs in ICU/HC group
								Gene name	logFC	P.Value
								IFNG	-2.58709	0.000636192
								IFNL1	-1.77487	9.12191e-05
